# Supplementary material for: Qualitative modelling of the interplay of inflammatory status and butyrate in the human gut: a hypotheses about robust bi-stability
Source: BMC Syst Biol. 2018 Dec 17;12:144. doi: 10.1186/s12918-018-0667-6 (PMC6296070; doi:10.1186/s12918-018-0667-6)
Supplement: Supplementary file 2 — MATLAB scripts. tar archive with MATLAB scripts for simulating the hysteresis and for transforming a Gaussian distribution via the simulated hysteresis. (TAR 966 kb) [file 12918_2018_667_MOESM2_ESM.tar]

Archive with 4 entries (4 files):
- Hysterese_model41.m
- Hysterese_transformation_model14.m
- Hyterese_with_feedback_from_Mucin_46.m
- README.txt
