# Supplementary material for: Qualitative modelling of the interplay of inflammatory status and butyrate in the human gut: a hypotheses about robust bi-stability
Source: BMC Syst Biol. 2018 Dec 17;12:144. doi: 10.1186/s12918-018-0667-6 (PMC6296070; doi:10.1186/s12918-018-0667-6)
Supplement: Supplementary file 2 — MATLAB scripts. tar archive with MATLAB scripts for simulating the hysteresis and for transforming a Gaussian distribution via the simulated hysteresis. (TAR 966 kb) [file 12918_2018_667_MOESM2_ESM.tar › Hysterese_transformation_model14.m]

1% dieses file ist der ausgangspunkt fuer eine regulaere dreifixpunktige
% bistabilitaet 


%% 
syms Ntot ka ks kai kr kbn knb
syms kb kbr 
syms kn kp kt ktb ktl 
syms klb kbl kl 
syms kBo  kbb kbt kd kB

syms N
syms R
syms T
syms L
syms B
syms y


%% Initialisation erste version ohne doppelten fixpunkt 

Ntot=2, ka=2, ks=2, kai=3, kr=1, kbn=2,knb=2
kb=2, kbr=1
kn=1,kp=1,kt=2,ktb=1,ktl=1
klb=1,kbl=2, kl=1
kBo=1, kbb=1, kbt=2, kd=1.5,kB=1.1

%% Verwende das modifizierte bistabilen modells mit dem Fehlerterm in der T komponente 


Ntot=3, ka=1, ks=1, kai=1, kr=1, kbn=1,knb=1
kb=1, kbr=1
kn=1,kp=0.9,kt=1,ktb=1,ktl=1.1
klb=1,kbl=2, kl=0.4
kBo=1, kbb=2, kbt=0.3, kd=1,kB=1


%% definition of the differential equations  ....


eqn1 = diff(N) == ka*(T^3/(T^3+ks^3))*(Ntot-N) - kai*R*(N/(N+kr)) - kbn*B*(N/(N+knb))
eqn2 = diff(R) == kb*N - kbr*R
eqn3 = diff(T) == kp*(N^2/(N^2+kn^2)) - kt*T + ktl*L
eqn4 = diff(L) == (1-(B^2/(B^2+klb^2)))*kbl - kl*L
eqn5 = diff(B) == kBo*(1-(T^2/(T^2+kbt^2)))*kbb + kd*kBo - kB*B


%% die unparametrisierte Loesung und range angabe mit null setzen

gut = vpasolve([ka*(T^3/(T^3+ks^3))*(Ntot-N) - kai*R*(N/(N+kr)) - kbn*B*(N/(N+knb))==0,kb*N - kbr*R==0,kp*(N^2/(N^2+kn^2)) - kt*T + (1-(B^2/(B^2+ktb^2)))*ktl*L==0, (1-(B^2/(B^2+klb^2)))*kbl - kl*L==0,kBo*(1-(T^2/(T^2+kbt^2)))*kbb + kd*kBo - kB*B==0],[N,R,T,L,B],[1.0 5.0;0.0 5.0;0.0 5.0;0.0 5.0;0.0 5.0])

%% ohne range angabe und ohne null setzen

gut = vpasolve([ka*(T^3/(T^3+ks^3))*(Ntot-N) - kai*R*(N/(N+kr)) - kbn*B*(N/(N+knb)),kb*N - kbr*R,kp*(N^2/(N^2+kn^2)) - kt*T + (1-(B^2/(B^2+ktb^2)))*ktl*L, (1-(B^2/(B^2+klb^2)))*kbl - kl*L,kBo*(1-(T^2/(T^2+kbt^2)))*kbb + kd*kBo - kB*B]==0,[N,R,T,L,B])

%% Verwende das modifizierte bistabile modell mit dem Fehlerterm in der T komponente 

Ntot=2.1, ka=3, ks=0.5, kai=1, kr=1, kbn=0.2,knb=3.4
kb=0.9, kbr=1.1
kn=3,kp=2.1,kt=1,ktl=1.1
klb=2.4,kbl=2, kl=0.2
kBo=40, kbb=0.75, kbt=0.3, kd=0.125,kB=0.9
% ohne fehlerterm und ohne null setzen 
gut = vpasolve([ka*(T^3/(T^3+ks^3))*(Ntot-N) - kai*R*(N/(N+kr)) - kbn*B*(N/(N+knb)),kb*N - kbr*R,kp*(N^2/(N^2+kn^2)) - kt*T + ktl*L, (1-(B^2/(B^2+klb^2)))*kbl - kl*L,kBo*(1-(T^2/(T^2+kbt^2)))*kbb + kd*kBo - kB*B]==0,[N,R,T,L,B])
% select which solutions are greater than zero and real
gut.N((real(gut.N)==gut.N) &(real(gut.N)>0)&(real(gut.R)==gut.R) &(real(gut.R)>0)&(real(gut.T)==gut.T) &(real(gut.T)>0)&(real(gut.L)==gut.L) &(real(gut.L)>0)&(real(gut.B)==gut.B) &(real(gut.B)>0))
gut.R((real(gut.N)==gut.N) &(real(gut.N)>0)&(real(gut.R)==gut.R) &(real(gut.R)>0)&(real(gut.T)==gut.T) &(real(gut.T)>0)&(real(gut.L)==gut.L) &(real(gut.L)>0)&(real(gut.B)==gut.B) &(real(gut.B)>0))
gut.T((real(gut.N)==gut.N) &(real(gut.N)>0)&(real(gut.R)==gut.R) &(real(gut.R)>0)&(real(gut.T)==gut.T) &(real(gut.T)>0)&(real(gut.L)==gut.L) &(real(gut.L)>0)&(real(gut.B)==gut.B) &(real(gut.B)>0))
gut.L((real(gut.N)==gut.N) &(real(gut.N)>0)&(real(gut.R)==gut.R) &(real(gut.R)>0)&(real(gut.T)==gut.T) &(real(gut.T)>0)&(real(gut.L)==gut.L) &(real(gut.L)>0)&(real(gut.B)==gut.B) &(real(gut.B)>0))
gut.B((real(gut.N)==gut.N) &(real(gut.N)>0)&(real(gut.R)==gut.R) &(real(gut.R)>0)&(real(gut.T)==gut.T) &(real(gut.T)>0)&(real(gut.L)==gut.L) &(real(gut.L)>0)&(real(gut.B)==gut.B) &(real(gut.B)>0))
%% Solve for a sequence of kBo values in the row around the startvalue make it for B now

% C=cell(3,max(KBO))
clear popo esso sd sf sr Ad Af Ar KBO x1 y1 z z1
syms esso popo median
clear c1 c2 c3  i j1 j2 j3 i p1 p2 p3 qy1 qy2 qy3 dh1 dh2 dh3  px1 px2 px3 dx1 dx2 dx3
clear aco ab fdR sV sI x y k1 k2 k3 b e1 e2 d1 d2
%% 
KBO=5.1:0.1:65
j1=1
j2=1
j3=1
median=37
%% The actual pointwise cpomputation of the hysteresis.

for i=1:length(KBO)
    kBo=KBO(i)
    gut = vpasolve([ka*(T^3/(T^3+ks^3))*(Ntot-N) - kai*R*(N/(N+kr)) - kbn*B*(N/(N+knb)),kb*N - kbr*R,kp*(N^2/(N^2+kn^2)) - kt*T + ktl*L, (1-(B^2/(B^2+klb^2)))*kbl - kl*L,kBo*(1-(T^2/(T^2+kbt^2)))*kbb + kd*kBo - kB*B]==0,[N,R,T,L,B]);
    % select which solutions are greater than zero and real
    popo=gut.B((real(gut.N)==gut.N) &(real(gut.N)>0)&(real(gut.R)==gut.R) &(real(gut.R)>0)&(real(gut.T)==gut.T) &(real(gut.T)>0)&(real(gut.L)==gut.L) &(real(gut.L)>0)&(real(gut.B)==gut.B) &(real(gut.B)>0))      
    esso = sort(popo)       
      if length(popo)>1
          c1(j1)=max(popo);
          p1(j1)=kBo;
          j1=j1+1;
      
          c2(j2)=min(popo);
          p2(j2)=kBo;
          j2=j2+1;
          
          c3(j3)=esso(2);
          p3(j3)=kBo;
          j3=j3+1;

      elseif kBo<median
          c2(j2)=min(popo);
          p2(j2)=kBo;
          j2=j2+1;
      else
          c1(j1)=max(popo);
          p1(j1)=kBo;
          j1=j1+1;
      end
      
    
     
end

%% sorting

%[Ad,Af,Ar]=unique(c)
[Ad,Af]=sort(c1)
[sV,sI]=sort(c2)
[sd,sf]=sort(c3)

%% create the according gaussian curve for the butyrate distribution. 
x = KBO;
y = gaussmf(x,[4.5 median]);
plot(x,y)
xlabel('gaussmf')
%% plot the hysteresis kBo with N 
plot (p1,c1,'.',p2,c2,'.',p3,c3,'.')
xlabel('Butyrate level in the lumen')
ylabel('Butyrate level in the epithelial cell')
legend('upper butyrate branch','lower butyrate branch','middle butyrate branch')

%% save runexperiment to matlab file
savefile = 'cpacoabfdR_14plotthings.mat';
save(savefile)
%% doing the derivative for every point on the curve. 
for k1=1:(length(c1)-1)
    dh1(k1)=(c1(Af(k1+1))-c1(Af(k1)));
    dx1(k1)=(p1(Af(k1+1))-p1(Af(k1)));
    px1(k1)=(y(x==p1(Af(k1)))+y(x==p1(Af(k1+1))))/2.0;
    qy1(k1)=abs((px1(k1)*dx1(k1))/dh1(k1));
end
%% 
for k2=1:(length(c2)-1)
    dh2(k2)=(c2(sI(k2+1))-c2(sI(k2)));
    dx2(k2)=(p2(sI(k2+1))-p2(sI(k2)));
    px2(k2)=(y(x==p2(sI(k2)))+y(x==p2(sI(k2+1))))/2.0;
    qy2(k2)=abs((px2(k2)*dx2(k2))/dh2(k2));
end
%% 
for k3=1:(length(c3)-1)
    dh3(k3)=(c3(sf(k3+1))-c3(sf(k3)));
    dx3(k3)=(p3(sf(k3+1))-p3(sf(k3)));
    px3(k3)=(y(x==p3(sf(k3)))+y(x==p3(sf(k3+1))))/2.0;
    qy3(k3)=abs((px3(k3)*dx3(k3))/dh3(k3));
end
%% addiere beide zweige der hysterese -> geht nicht brauche einen fit
d1=KBO
d2=KBO
b=KBO
e1=KBO
e2=KBO
for k=1:length(KBO)
    d1(k)=0.0;
    d2(k)=0.0;
    e1(k)=0.0;
    e2(k)=0.0;
end
for k=1:(length(KBO)-1)
    k;
    if  (c1(p1==b(k)))
        e1(k)=c1(p1==b(k));
        d1(k)=d1(k)+qy1(Ad==c1(p1==b(k)));
    end
    if (c2(p2==b(k)))
        e2(k)=c2(p2==b(k));
        d2(k)=d2(k)+qy2(sV==c2(p2==b(k)));
        e2(k);
        k
        d2(k);
    end
end
%% merge both channels

f = fit(e1(120:599).',d1(120:599).','gauss3')
plot(f,e1(120:599).',d1(120:599).')
%% 
f1 = fit(e1.',d1.','gauss3')
plot(f1,e1.',d1.')
%% 
f2 = fit(e2.',d2.','gauss3')
plot(f2,e2.',d2.')
%% union of both deinition terms
x=0:0.05:70
plot(x,f1(x)+f2(x))
%% plot with original curves
plot(e1,d1,'.',e2,d2,'.',x,f1(x)+f2(x),'.')
axis([0 60 0 6])
xlabel('Butyrate level in epithelial cell')
ylabel('density')
legend('upper butyrate branch','lower butyrate branch','upper lower summed')
%% plot the result 
plot(Ad(1,(1:(length(Ad)-1))),qy1(1:(length(Ad)-1)),'.',sV(1,(1:(length(sV)-1))),qy2(1:(length(sV)-1)),'.',sd(1,(1:(length(sd)-1))),qy3(1:(length(sd)-1)),'.')
axis([0 70 0 10])

%% plot the sum of both stable hysteresis layers
plot(e1,d1,'.')
