# Supplementary material for: Qualitative modelling of the interplay of inflammatory status and butyrate in the human gut: a hypotheses about robust bi-stability
Source: BMC Syst Biol. 2018 Dec 17;12:144. doi: 10.1186/s12918-018-0667-6 (PMC6296070; doi:10.1186/s12918-018-0667-6)
Supplement: Supplementary file 2 — MATLAB scripts. tar archive with MATLAB scripts for simulating the hysteresis and for transforming a Gaussian distribution via the simulated hysteresis. (TAR 966 kb) [file 12918_2018_667_MOESM2_ESM.tar › Hyterese_with_feedback_from_Mucin_46.m]

1% dieses file ist der ausgangspunkt fuer eine regulaere dreifixpunktige
% bistabilitaet 
% schreibe dieses Model um fuer die Multistabilitaet 


%% example from internet 

syms f(t) g(t)
eqn1 = diff(f) == 3*f + 4*g;
eqn2 = diff(g) == -4*f + 3*g;

S = dsolve(eqn1, eqn2)
fSol(t) = S.f
gSol(t) = S.g

[fSol(t) gSol(t)] = dsolve(eqn1, eqn2)

c1 = f(0) == 0;
c2 = g(0) == 1;
[fSol(t) gSol(t)] = dsolve(eqn1, eqn2, c1, c2)

fplot(fSol)
hold on
fplot(gSol)
grid on
legend('fSol','gSol','Location','best')

%-- 15/02/16 22:34 --%


%% do that first then do the fixed point search
syms Ntot ka ks kai kr kbn knb
syms kb kbr 
syms kn kp kt ktb ktl 
syms klb kbl kl 
syms kBo  kbb kbt kd kB kbo k2B

syms N
syms R
syms T
syms L
syms B
syms y


%% Initialisation erste version ohne doppelten fixpunkt 

Ntot=2, ka=2, ks=2, kai=3, kr=1, kbn=2,knb=2
kb=2, kbr=1
kn=1,kp=1,kt=2,ktb=1,ktl=1
klb=1,kbl=2, kl=1
kBo=1, kbb=1, kbt=2, kd=1.5,kB=1.1


%% Verwende das modifizierte bistabilen modells mit dem Fehlerterm in der T komponente 
% B blockt eigentlich T nicht daher Flasche:  5.6.2016 

Ntot=3, ka=1, ks=1, kai=1, kr=1, kbn=1,knb=1
kb=1, kbr=1
kn=1,kp=0.9,kt=1,ktb=1,ktl=1.1
klb=1,kbl=2, kl=0.4
kBo=1, kbb=2, kbt=0.3, kd=1,kB=1

kbo=2

%% definition of the differential equations  ....

eqn1 = diff(N) == ka*(T^3/(T^3+ks^3))*(1-N) - (kai*R + kbn*B)*(N/(N+kr))
eqn2 = diff(R) == kb*N - kbr*R
eqn3 = diff(T) == kp*(N^2/(N^2+kn^2)) - kt*T + ktl*L
eqn4 = diff(L) == (1-(B^2/(B^2+klb^2)))*kbl - kl*L
eqn5 = diff(B) == kBo*(1-(T^2/(T^2+kbt^2))) + kd*kBo - kB*B
%% get fixed points and plot their trajectory 
% 


%% neue definition mehrdimensional
% get the variables NRTLB=12345
nb = @(t,x)[-x(1)*x(2)*0.1;x(2)^2-1/x(1)];
[t,xa] = ode45(nb,[0 1.5],[2 3])
plot(t,xa)
%% funkt nicht 

tspan=[0.0 0.01]

nb = @(t,a,b,c,d,e,f) [ka*(x(3)^3/(x(3)^3+ks^3))*(Ntot-x(1)) - kai*x(2)*(x(1)/(x(1)+kr)) - kbn*x(5)*(x(1)/(x(1)+knb));kb*x(1) - kbr*x(2); kp*(x(1)^2/(x(1)^2+kn^2)) - kt*x(3) + (1-(x(5)^2/(x(5)^2+ktb^2)))*ktl*L; (1-(x(5)^2/(x(5)^2+klb^2)))*kbl - kl*x(4); kBo*(1-(x(3)^2/(x(3)^2+kbt^2)))*kb + kd*kBo - kB*x(5)]
%% entwicklung
% N=1
% R=2
% T=3
% L=4
% B=5

vpasolve([ x^2 + y^3==2, (x - 1)*(y + 1)==1],[x,y])
%% die unparametrisierte Loesung und range angabe mit null setzen

gut = vpasolve([ka*(T^3/(T^3+ks^3))*(Ntot-N) - kai*R*(N/(N+kr)) - kbn*B*(N/(N+knb))==0,kb*N - kbr*R==0,kp*(N^2/(N^2+kn^2)) - kt*T + (1-(B^2/(B^2+ktb^2)))*ktl*L==0, (1-(B^2/(B^2+klb^2)))*kbl - kl*L==0,kBo*(1-(T^2/(T^2+kbt^2)))*kbb + kd*kBo - kB*B==0],[N,R,T,L,B],[1.0 5.0;0.0 5.0;0.0 5.0;0.0 5.0;0.0 5.0])

%% ohne range angabe und ohne null setzen

gut = vpasolve([ka*(T^3/(T^3+ks^3))*(Ntot-N) - kai*R*(N/(N+kr)) - kbn*B*(N/(N+knb)),kb*N - kbr*R,kp*(N^2/(N^2+kn^2)) - kt*T + (1-(B^2/(B^2+ktb^2)))*ktl*L, (1-(B^2/(B^2+klb^2)))*kbl - kl*L,kBo*(1-(T^2/(T^2+kbt^2)))*kbb + kd*kBo - kB*B]==0,[N,R,T,L,B])

%% Verwende das modifizierte bistabilen modells mit dem Fehlerterm in der T komponente 
% B blockt eigentlich T nicht daher Flasche:  5.6.2016 Verwende punkte fuer
% verwende neues Modell mit proportionalen Butyrate aktivierung der
% Translocation Kanaelen
% here is an extension of the model with the feedback of the Mucin
% inflammation 
ka=12, ks=1.0, kai=5, kr=0.5, kbn=4.7
kb=5, kbr=0.5
kn=0.2,kp=7,kt=0.2,ktl=2.8
kbl=1.02, klb=3.4, kl=0.7
kBo=30.1, kbt=2.1, kd=0.125,kB=2.9,k2B=10
% ohne fehlerterm und ohne null setzen 
gut = vpasolve([ka*(T^3/(T^3+ks^3))*(1-N) - (kai*R+kbn*B)*(N/(N+kr)) ,kb*N - kbr*R,kp*(N^2/(N^2+kn^2)) - kt*T + ktl*L, (1-(B^2/(B^2+klb^2)))*kbl - kl*L,kBo*(1-(T^2/(T^2+kbt^2)))*(B^2/(B^2+k2B^2)) + kd*kBo - kB*B]==0,[N,R,T,L,B]);
% select which solutions are greater than zero and real
gut.N((real(gut.N)==gut.N) &(real(gut.N)>0)&(real(gut.R)==gut.R) &(real(gut.R)>0)&(real(gut.T)==gut.T) &(real(gut.T)>0)&(real(gut.L)==gut.L) &(real(gut.L)>0)&(real(gut.B)==gut.B) &(real(gut.B)>0))
gut.R((real(gut.N)==gut.N) &(real(gut.N)>0)&(real(gut.R)==gut.R) &(real(gut.R)>0)&(real(gut.T)==gut.T) &(real(gut.T)>0)&(real(gut.L)==gut.L) &(real(gut.L)>0)&(real(gut.B)==gut.B) &(real(gut.B)>0))
gut.T((real(gut.N)==gut.N) &(real(gut.N)>0)&(real(gut.R)==gut.R) &(real(gut.R)>0)&(real(gut.T)==gut.T) &(real(gut.T)>0)&(real(gut.L)==gut.L) &(real(gut.L)>0)&(real(gut.B)==gut.B) &(real(gut.B)>0))
gut.L((real(gut.N)==gut.N) &(real(gut.N)>0)&(real(gut.R)==gut.R) &(real(gut.R)>0)&(real(gut.T)==gut.T) &(real(gut.T)>0)&(real(gut.L)==gut.L) &(real(gut.L)>0)&(real(gut.B)==gut.B) &(real(gut.B)>0))
gut.B((real(gut.N)==gut.N) &(real(gut.N)>0)&(real(gut.R)==gut.R) &(real(gut.R)>0)&(real(gut.T)==gut.T) &(real(gut.T)>0)&(real(gut.L)==gut.L) &(real(gut.L)>0)&(real(gut.B)==gut.B) &(real(gut.B)>0))

%% Solve for a sequence of kBo values in the row around the startvalue make it for B now

% C=cell(3,max(KBO))
clear popo esso sd sf sr Ad Af Ar KBO x1 y1 z z1
syms esso popo median
clear c1 c2 c3  i j1 j2 j3 i p1 p2 p3 qy1 qy2 qy3 dh1 dh2 dh3  px1 px2 px3 dx1 dx2 dx3
clear aco ab fdR sV sI x y k1 k2 k3 b e1 e2 d1 d2
%% 
KBO=0.2:0.2:230
j1=1
j2=1
j3=1
median=130
%% 

for i=1:length(KBO)
    kBo=KBO(i)
    gut = vpasolve([ka*(T^3/(T^3+ks^3))*(1-N) - (kai*R+kbn*B)*(N/(N+kr)) ,kb*N - kbr*R,kp*(N^2/(N^2+kn^2)) - kt*T + ktl*L, (1-(B^2/(B^2+klb^2))) - kl*L,kBo*(1-(T^2/(T^2+kbt^2)))*(B^2/(B^2+k2B^2)) + kd*kBo - kB*B]==0,[N,R,T,L,B]);
    % select which solutions are greater than zero and real
    popo=gut.B((real(gut.N)==gut.N) &(real(gut.N)>0)&(real(gut.R)==gut.R) &(real(gut.R)>0)&(real(gut.T)==gut.T) &(real(gut.T)>0)&(real(gut.L)==gut.L) &(real(gut.L)>0)&(real(gut.B)==gut.B) &(real(gut.B)>0))      
    esso = sort(popo)       
      if length(popo)>1
          c1(j1)=max(popo);
          p1(j1)=kBo;
          j1=j1+1;
      
          c2(j2)=min(popo);
          p2(j2)=kBo;
          j2=j2+1;
          
          c3(j3)=esso(2);
          p3(j3)=kBo;
          j3=j3+1;

      elseif kBo<median
          c2(j2)=min(popo);
          p2(j2)=kBo;
          j2=j2+1;
      else
          c1(j1)=max(popo);
          p1(j1)=kBo;
          j1=j1+1;
      end
      
    
     
end

%% sorting

%[Ad,Af,Ar]=unique(c)
[Ad,Af]=sort(c1)
[sV,sI]=sort(c2)
[sd,sf]=sort(c3)

%% create the according gaussian curve for the butyrate distribution. 
x = KBO;
y = gaussmf(x,[30.0 median]);
plot(x,y)
xlabel('gaussmf')
%% plot the hysteresis kBo with N 
plot (p1,c1,'.',p2,c2,'.',p3,c3,'.',x,30*y,'.')
xlabel('Butyrate level in the lumen')
ylabel('Butyrate level in the epithelial cell')
legend('upper butyrate branch','lower butyrate branch','middle butyrate branch','butyrate distribution')

%% save runexperiment to matlab file
savefile = 'cpacoabfdR_45_NRTLBBoutsignal.mat';
save(savefile)
%% doing the derivative for every point on the curve. 
for k1=1:(length(c1)-1)
    dh1(k1)=(c1(Af(k1+1))-c1(Af(k1)));
    dx1(k1)=(p1(Af(k1+1))-p1(Af(k1)));
    px1(k1)=(y(x==p1(Af(k1)))+y(x==p1(Af(k1+1))))/2.0;
    qy1(k1)=abs((px1(k1)*dx1(k1))/dh1(k1));
end
%% 
for k2=1:(length(c2)-1)
    dh2(k2)=(c2(sI(k2+1))-c2(sI(k2)));
    dx2(k2)=(p2(sI(k2+1))-p2(sI(k2)));
    px2(k2)=(y(x==p2(sI(k2)))+y(x==p2(sI(k2+1))))/2.0;
    qy2(k2)=abs((px2(k2)*dx2(k2))/dh2(k2));
end
%% 
for k3=1:(length(c3)-1)
    dh3(k3)=(c3(sf(k3+1))-c3(sf(k3)));
    dx3(k3)=(p3(sf(k3+1))-p3(sf(k3)));
    px3(k3)=(y(x==p3(sf(k3)))+y(x==p3(sf(k3+1))))/2.0;
    qy3(k3)=abs((px3(k3)*dx3(k3))/dh3(k3));
end
%% addiere beide zweige der hysterese -> geht nicht brauche einen fit
d1=KBO
d2=KBO
b=KBO
e1=KBO
e2=KBO
for k=1:length(KBO)
    d1(k)=0.0;
    d2(k)=0.0;
    e1(k)=0.0;
    e2(k)=0.0;
end
for k=1:(length(KBO)-1)
    k;
    if  (c1(p1==b(k)))
        e1(k)=c1(p1==b(k));
        d1(k)=d1(k)+qy1(Ad==c1(p1==b(k)));
    end
    if (c2(p2==b(k)))
        e2(k)=c2(p2==b(k));
        d2(k)=d2(k)+qy2(sV==c2(p2==b(k)));
        e2(k);
        k
        d2(k);
    end
end
%% merge both channels

f = fit(e1(120:399).',d1(120:399).','gauss2')
plot(f,e1(120:399).',d1(120:399).')
%% 
f1 = fit(e1.',d1.','gauss2')
plot(f1,e1.',d1.')
%% 
f2 = fit(e2.',d2.','gauss2')
plot(f2,e2.',d2.')
%% union of both definition terms
x=0:0.05:100
plot(x,f1(x)+f2(x))
%% plot with original curves
plot(e1,d1,'.',e2,d2,'.',x,f1(x)+f2(x),'.')
axis([0 100 0 3])
xlabel('Butyrate level in epithelial cell')
ylabel('density')
legend('upper butyrate branch','lower butyrate branch','upper lower summed')
%% plot the result 
plot(Ad(1,(1:(length(Ad)-1))),qy1(1:(length(Ad)-1)),'.',sV(1,(1:(length(sV)-1))),qy2(1:(length(sV)-1)),'.',sd(1,(1:(length(sd)-1))),qy3(1:(length(sd)-1)),'.')
axis([0 100 0 3])

%% plot the sum of both stable hysteresis layers
plot(e1,d1,'.')

%% mit solve und volle parameterangabe

gut = solve([ka*(T^3/(T^3+ks^3))*(Ntot-N) - kai*R*(N/(N+kr)) - kbn*B*(N/(N+knb))==0,kb*N - kbr*R==0,kp*(N^2/(N^2+kn^2)) - kt*T + (1-(B^2/(B^2+ktb^2)))*ktl*L==0, (1-(B^2/(B^2+klb^2)))*kbl - kl*L==0,kBo*(1-(T^2/(T^2+kbt^2)))*kbb + kd*kBo - kB*B]==0,[N,R,T,L,B])

%% solve now parametrized dauat langga

clear kBo
syms  kBo

gut = vpasolve([ka*(T^3/(T^3+ks^3))*(Ntot-N) - kai*R*(N/(N+kr)) - kbn*B*(N/(N+knb)),kb*N - kbr*R,kp*(N^2/(N^2+kn^2)) - kt*T + (1-(B^2/(B^2+ktb^2)))*ktl*L, (1-(B^2/(B^2+klb^2)))*kbl - kl*L,kBo*(1-(T^2/(T^2+kbt^2)))*kbb + kd*kBo - kB*B],[N,R,T,L,B])

%% 


[t,nbs] = ode45(nb,tspan,0.2,0.2,0.2,0.2,0.2)

%% start values of the timedependent variables
c1 = N(0) == 0.2;
c2 = R(0) == 0.4;
c3 = T(0) == 0.3;
c4 = L(0) == 0.1;
c5 = B(0) == 0.33;


%% solve the 5 equations. not working
S = dsolve(eqn1, eqn2, eqn3, eqn4, eqn5,c1,c2,c3,c4,c5)
