# Supplementary material for: Qualitative modelling of the interplay of inflammatory status and butyrate in the human gut: a hypotheses about robust bi-stability
Source: BMC Syst Biol. 2018 Dec 17;12:144. doi: 10.1186/s12918-018-0667-6 (PMC6296070; doi:10.1186/s12918-018-0667-6)
Supplement: Supplementary file 2 — MATLAB scripts. tar archive with MATLAB scripts for simulating the hysteresis and for transforming a Gaussian distribution via the simulated hysteresis. (TAR 966 kb) [file 12918_2018_667_MOESM2_ESM.tar › README.txt]

Hysterese_transformation_model14.m

Is the only file whose output-data was used  for a figure. This is due
to the calculation of the transformation which is not possible with
matcont. All other plots were generated made by matcont and simulink
with the graphical user interface (GUI). 


Hysterese_with_feedback_from_Mucin_46.m

Script for the calculation of the hysteresis of the extension with the 
feedback through the mucin-microbiome system. Pointwise calculation. 
The parameters used herein were rerun by matcont.


Hysterese_model41.m

Script for the Hysteresis without feedback, using pointwise
simulation. The parameters used herein were rerun by matcont.
